# Supplementary material for: Multidimensional Evaluation of Combined Anticoagulation and Venoprotective Therapy in Deep Vein Thrombosis: A Retrospective Propensity Score-Matched Cohort Study of Clinical, Economic, and Resource Utilization Outcomes
Source: Reports (MDPI). 2025 Jun 1;8(2):83. doi: 10.3390/reports8020083 (PMC12197247; doi:10.3390/reports8020083)
Supplement: Supplementary file 1 [file reports-08-00083-s001.zip]

Archive with 1 entries (1 files):
- reports-3611934-supplementary.pdf
